# Supplementary material for: Cutaneous information processing differs with load type during isometric finger abduction
Source: PLoS One. 2022 Dec 22;17(12):e0279477. doi: 10.1371/journal.pone.0279477 (PMC9778995; doi:10.1371/journal.pone.0279477)
Supplement: S1 Dataset — (XLSX) [file pone.0279477.s001.xlsx]

## Sheet: SEP
Subject	N20 amplitude (µV)			P25 amplitude (µV)			N33 amplitude (µV)			P45 amplitude (µV)
	Rest	Position	Force	Rest	Position	Force	Rest	Position	Force	Rest	Position	Force
A	1.031	0.669	0.669	1.223	1.265	1.454	1.802	1.555	1.549	1.337	1.382	1.324
B	2.011	1.954	3.164	3.567	2.849	4.427	1.547	2.474	2.429	0.821	4.43	2.143
C	1.059	1.913	1.696	2.035	1.62	0.723	1.08	0.781	0.726	1.184	2.099	2.523
D	1.433	0.999	1.517	1.89	1.311	1.711	2.815	1.068	0.852	2.542	2.351	2.333
E	1.011	0.56	0.7	2.095	2.634	0.961	1.087	0.966	0.401	1.37	1.506	1.973
F	2.173	1.843	1.976	2.624	2.587	1.859	0.667	1.62	0.617	1.023	2.634	1.558
G	1.862	1.182	1.924	1.989	2.024	1.872	1.924	1.363	0.954	2.458	4.107	2.012
H	1.05	0.487	0.775	2.972	2.678	2.002	1.499	1.556	1.387	2.738	1.536	1.67
I	1.067	0.826	1.371	1.858	0.914	1.179	1.988	1.532	1.597	1.525	1.76	2.212
J	1.233	1.038	1.201	0.771	1.416	1.25	0.656	1.394	0.951	2.205	1.791	1.198
K	0.332	0.447	0.369	0.739	0.431	0.44	0.774	0.798	0.683	0.507	1.314	0.982
L	0.976	0.287	0.547	1.097	1.787	1.433	0.58	0.768	0.573	1.013	1.077	1.354
M	0.82	0.683	0.966	1.214	1.301	1.402	1.923	1.278	0.765	1.936	2.811	2.692
N	2.227	1.953	2.357	2.878	3.176	2.803	2.422	1.625	1.046	4.577	4.037	3.757
O	1.5899	2.1424	1.4684	2.5685	2.0034	2.2864	1.6422	1.5197	2.0103	2.1538	2.6078	2.9738
P	1.4337	1.7374	1.627	2.5717	1.9172	2.1487	2.0989	1.8884	1.3734	2.7086	2.7144	2.4199
Q	1.8893	1.5632	1.9182	2.6437	2.3145	3.117	1.8569	1.8948	1.2	3.5686	2.9173	2.3638
R	2.229	2.0938	2.3556	1.8581	2.2059	2.2409	0.8828	1.119	0.9893	1.2593	1.8565	1.8162
mean	1.41261	1.24321	1.47784	2.033	1.913	1.8505	1.5136	1.39999	1.11683	1.94035	2.38506	2.07248
SD	0.550516	0.651066	0.73957	0.797259	0.727527	0.939965	0.654403	0.444231	0.528667	1.04267	1.00072	0.689025
SEM	0.129758	0.153458	0.174318	0.187916	0.17148	0.221552	0.154244	0.104706	0.124608	0.24576	0.235872	0.162405

## Sheet: CMR
Subject	Background EMG (%MVC)		E1 amplitude (%EMG)		I1 amplitude (%EMG)		E2 amplitude (%EMG)
	Position	Force	Position	Force	Position	Force	Position	Force
A	8.84383	13.5893	25.3659	23.4921	47.8049	42.1164	9.26829	19.1534
B	17.4667	21.3333	41.2214	48.4375	46.5649	48.75	27.4809	30
C	19.3333	18	16.3793	21.2963	52.5862	47.2222	39.6552	48.1481
D	18.534	20	29.096	28.534	38.9831	32.4607	22.5989	28.0105
E	16.3192	15.2058	1.73913	7.89663	48.3612	37.1859	20.4682	31.8019
F	19.7437	23.4513	15.0696	26.8055	38.0216	38.8419	39.7991	46.9096
G	13.2025	11.9536	8.78378	14.1791	49.3243	44.7761	37.1622	37.3134
H	22.1739	20.9565	24.7059	26.971	48.6275	47.7178	12.549	29.4606
I	21.0711	16.9867	12.837	21.6561	40.6932	37.1019	22.3363	76.1146
J	14.8588	15.6018	9	20.9524	45	45.7143	20	21.9048
K	15.5388	15.2279	32.7014	25.9538	23.2754	23.7507	16.1137	29.0167
L	20.2628	23.1968	8.59729	15.8103	37.2549	39.1304	20.6637	25.5599
M	12.5788	15.2672	41.1609	51.7391	33.5092	48.913	32.4538	51.3043
N	26.2922	18.908	48.2553	28.5207	75.8298	40.9467	28.3404	39.4083
O	16.742	16.7513	51.1303	26.3696	58.3837	49.4425	23.8362	47.8649
P	23.9557	22.2017	8.01713	15.939	13.9076	19.1384	23.9882	26.6458
Q	18.8501	19.5833	13.6874	16.5016	30.5049	29.9643	7.74065	26.3784
R	10.8763	15.2016	58.9063	46.4213	36.7207	32.2052	35.7075	40.7327
mean	17.5913	17.9676	24.8141	25.9709	42.5196	39.1877	24.4535	36.4293
SD	4.51553	3.40143	17.2176	11.9631	13.5965	8.88433	9.77029	13.8559
SEM	1.06432	0.801725	4.05823	2.81973	3.20473	2.09406	2.30288	3.26586
